# Supplementary material for: Intron Regions as Genetic Markers for Population Genetic Investigations of Opisthorchis viverrini sensu lato and Clonorchis sinensis
Source: Animals (Basel). 2023 Oct 13;13(20):3200. doi: 10.3390/ani13203200 (PMC10603628; doi:10.3390/ani13203200)
Supplement: Supplementary file 1 [file animals-13-03200-s001.zip › Table S1.xlsx]

## Sheet: Variable sites
	Variable sites
	O. viverrini haplotype																1	1	1	1	1	1	1	1	1	1	1	1	1	1	1	1	1	1	1	1	2	2	2	2	2	2	2	2	2	2	2	2	2
			1	2	2	3	3	4	5	5	6	6	7	7	9	9	0	0	0	1	1	1	3	3	3	4	5	5	6	6	8	8	8	9	9	9	0	1	1	1	2	3	3	3	4	4	5	5	6
		9	7	2	3	5	7	9	5	7	3	6	0	7	4	7	1	4	8	0	5	7	2	3	4	9	4	7	0	6	3	6	9	5	7	8	9	2	3	7	4	0	5	7	3	9	8	9	0
	Ov4	A	T	C	⁓	G	C	G	A	A	T	A	C	A	C	T	T	C	G	A	T	T	A	G	T	C	A	C	G	G	C	T	T	T	G	T	A	C	T	A	C	G	C	G	T	G	⁓	⁓	⁓
	Ov1	·	·	T	T	·	T	·	·	·	·	·	·	G	·	·	·	·	·	·	·	·	·	·	·	·	·	·	·	·	T	·	·	·	·	·	·	·	·	·	·	·	·	·	·	·	⁓	⁓	⁓
	Ov2	·	·	·	⁓	·	T	·	G	·	·	·	·	·	·	·	·	·	·	·	·	·	·	·	C	·	·	·	·	·	T	·	·	·	·	·	·	·	·	·	·	·	·	·	C	T	C	T	G
	Ov3	·	·	·	⁓	·	T	·	·	·	·	·	·	·	·	·	·	·	·	·	·	·	G	·	·	·	·	·	·	·	T	·	·	·	·	·	·	·	·	·	·	·	·	·	·	·	⁓	⁓	⁓
	Ov5	·	·	T	T	·	T	·	·	·	·	·	·	G	·	·	·	·	·	·	·	·	·	·	·	·	·	·	·	A	T	·	·	·	·	·	·	·	·	·	T	·	·	·	·	·	⁓	⁓	⁓
	Ov6	·	·	T	T	·	T	·	·	·	·	·	·	G	·	·	·	·	·	·	·	·	·	·	·	·	·	·	·	·	T	·	·	·	·	·	·	·	·	·	·	·	·	·	·	·	⁓	⁓	⁓
	Ov7	·	·	T	T	·	T	·	·	·	·	G	·	G	·	·	·	·	·	·	·	·	·	·	·	·	·	·	·	·	T	·	·	·	·	·	·	·	·	·	·	·	·	·	·	·	⁓	⁓	⁓
	Ov8	·	·	T	T	·	T	·	·	·	·	G	·	G	·	·	·	·	·	·	·	·	·	·	·	·	·	·	·	·	T	·	·	·	·	·	·	·	C	·	·	·	·	·	·	·	⁓	⁓	⁓
	Ov9	·	·	T	T	·	T	·	·	·	·	·	·	G	·	C	·	·	·	·	·	·	·	·	·	·	·	·	·	·	T	·	·	·	·	·	·	·	·	·	·	·	·	·	·	·	⁓	⁓	⁓
	Ov10	·	·	T	T	·	T	·	·	·	⁓	·	·	G	·	·	·	·	·	·	·	·	·	·	·	·	·	·	·	·	T	·	·	·	·	·	·	·	·	·	·	·	·	·	·	·	⁓	⁓	⁓
	Ov11	·	·	T	T	·	T	A	·	·	·	·	T	G	A	·	·	·	·	·	·	·	·	·	·	·	G	T	·	·	T	·	C	·	·	·	·	T	·	·	·	·	·	·	·	·	⁓	⁓	⁓
	Ov12	·	C	T	T	·	T	·	·	·	·	·	T	G	A	·	·	·	·	·	·	·	·	·	·	·	G	T	·	·	T	·	·	·	·	·	·	T	·	·	·	·	·	·	·	·	⁓	⁓	⁓
	Ov13	·	·	T	T	·	T	·	·	·	·	·	·	G	·	·	·	·	·	·	·	·	·	·	·	·	G	T	·	·	T	·	·	·	·	·	·	T	·	·	·	·	·	·	·	·	⁓	⁓	⁓
	Ov14	·	·	T	T	·	T	·	·	C	·	·	·	G	·	·	·	T	·	·	·	·	·	·	·	·	G	·	·	·	T	·	·	·	·	·	·	·	·	·	·	·	·	·	·	·	⁓	⁓	⁓
	Ov15	·	·	T	T	·	T	·	·	·	·	·	·	G	·	·	·	·	·	·	·	·	·	·	·	·	·	·	·	·	T	·	·	·	·	·	·	·	·	·	·	·	·	·	·	·	⁓	⁓	⁓
	Ov16	·	·	T	T	·	T	·	·	·	·	·	·	G	·	·	·	·	·	·	·	·	·	·	·	·	·	·	·	·	T	·	·	·	·	·	·	·	·	·	·	·	·	·	·	·	⁓	⁓	⁓
	Ov17	·	·	T	T	·	T	·	·	·	·	·	·	G	·	·	·	·	A	·	·	·	·	·	·	·	·	·	·	·	T	·	·	·	·	·	·	·	·	·	·	·	·	·	·	·	⁓	⁓	⁓
	Ov18	·	·	T	T	·	T	·	·	·	·	·	·	G	·	·	·	·	·	·	·	·	·	·	·	·	·	·	·	·	T	·	·	·	·	·	·	·	·	·	·	·	·	·	·	·	⁓	⁓	⁓
	Ov19	·	·	T	T	·	T	·	·	·	·	·	·	G	·	·	·	·	·	·	·	·	·	·	·	·	·	·	·	·	T	·	·	·	·	·	·	·	·	·	·	·	·	·	·	·	⁓	⁓	⁓
	Ov20	·	·	T	T	·	T	·	·	·	·	·	·	G	·	·	·	·	·	·	·	·	·	·	·	·	·	·	·	·	T	·	·	·	·	·	·	·	·	·	·	·	·	·	·	·	⁓	⁓	⁓
	Ov21	·	·	T	T	·	T	·	·	·	·	·	·	G	·	·	·	·	·	·	·	·	·	·	·	·	·	·	·	·	T	·	·	·	·	·	·	·	·	·	·	·	·	·	·	·	⁓	⁓	⁓
	Ov22	·	·	T	T	·	T	·	·	·	·	·	·	G	·	·	·	·	·	·	·	·	·	·	·	·	·	·	·	·	T	·	·	·	·	·	·	·	·	·	·	·	·	·	·	T	⁓	⁓	⁓
	Ov23	·	·	T	T	·	T	·	·	·	·	·	·	G	·	·	·	·	·	·	·	·	·	·	·	·	·	·	·	·	T	·	·	·	·	·	·	·	·	·	·	·	·	·	·	·	⁓	⁓	⁓
	Ov24	·	·	T	T	·	T	·	·	·	·	·	·	G	·	·	·	·	·	·	·	·	·	·	·	·	·	·	A	·	T	·	·	·	·	·	·	·	·	·	·	·	·	·	·	·	⁓	⁓	⁓
	Ov25	·	·	T	T	·	T	·	·	·	·	·	·	G	·	·	·	·	·	·	·	·	·	·	·	A	G	·	A	·	T	·	·	·	·	·	·	·	·	·	·	·	·	·	·	·	⁓	⁓	⁓
	Ov26	·	·	T	T	·	T	·	·	·	·	·	·	G	·	·	·	·	·	·	·	·	·	·	·	·	·	·	·	·	T	·	·	·	·	·	·	·	·	·	·	·	·	·	·	·	⁓	⁓	⁓
	Ov27	·	·	T	T	·	T	·	·	·	·	·	·	G	·	·	·	·	·	·	·	·	·	·	·	·	·	·	·	·	T	·	·	·	·	·	·	·	·	·	·	·	·	·	·	·	⁓	⁓	⁓
	Ov28	·	·	T	T	·	T	·	·	·	·	·	·	G	·	·	·	·	·	·	·	·	·	·	·	·	·	·	·	·	T	·	·	·	·	·	·	·	·	·	·	·	·	·	·	·	⁓	⁓	⁓
	Ov29	·	·	T	T	·	T	·	·	·	·	·	·	G	·	·	·	·	·	·	·	·	·	·	·	·	·	·	·	·	T	·	·	·	·	·	·	·	·	·	·	·	·	·	·	·	⁓	⁓	⁓
	Ov30	·	·	T	T	·	T	·	·	·	·	·	·	G	·	·	·	·	·	·	·	·	·	·	·	·	·	·	·	·	T	·	·	·	·	·	·	·	·	·	·	·	·	·	·	·	⁓	⁓	⁓
	Ov31	·	·	T	T	·	T	·	·	·	·	·	·	G	·	·	·	·	·	·	·	·	·	T	·	·	·	·	·	·	T	·	·	·	·	·	·	·	·	·	·	·	·	·	·	·	⁓	⁓	⁓
	Ov32	·	·	T	T	·	T	·	·	·	·	·	·	G	·	·	·	·	·	·	·	·	·	T	·	·	·	·	·	·	T	·	·	·	·	·	·	·	·	·	·	·	·	·	·	·	⁓	⁓	⁓
	Ov33	·	·	T	T	·	T	·	·	·	·	·	·	G	·	·	·	·	·	·	·	·	·	T	·	·	·	·	·	·	T	·	·	·	·	·	·	·	·	·	·	·	·	·	·	·	⁓	⁓	⁓
	Ov34	·	·	T	T	·	T	·	·	·	·	·	·	G	·	·	·	·	·	·	·	·	·	·	·	·	·	·	·	·	T	·	·	·	·	·	·	·	·	·	·	·	·	·	·	·	⁓	⁓	⁓
	Ov35	·	·	T	T	·	T	·	·	·	·	·	·	G	·	·	·	·	·	·	·	·	·	·	·	·	·	·	·	·	T	·	·	·	·	·	·	·	·	·	·	·	·	·	·	·	⁓	⁓	⁓
	Ov36	·	·	T	T	·	T	·	·	·	·	·	·	G	·	·	·	·	·	·	·	·	·	·	·	·	·	·	·	·	T	·	·	·	·	·	·	·	·	·	·	·	·	·	·	·	⁓	⁓	⁓
	Ov37	·	·	·	–	·	T	·	·	·	·	·	·	G	·	·	·	·	·	·	·	·	·	·	·	·	·	·	·	·	T	·	·	·	·	·	·	·	·	·	·	·	·	·	·	·	⁓	⁓	⁓
	Ov38	·	·	·	⁓	·	T	·	·	·	·	·	·	G	·	·	·	·	·	·	·	·	·	·	·	·	·	·	·	·	T	·	·	·	·	·	·	·	·	·	·	·	·	·	·	·	⁓	⁓	⁓
	Ov39	·	·	T	T	·	T	·	·	·	·	·	·	G	·	·	·	·	·	·	·	·	·	·	·	·	·	·	·	·	T	·	·	·	·	·	·	·	·	·	·	·	·	·	·	·	⁓	⁓	⁓
	Ov40	·	·	T	T	·	T	·	·	·	·	·	·	G	·	·	·	·	·	·	·	·	·	·	·	·	·	·	·	·	T	·	·	·	·	·	·	·	·	·	·	·	·	·	·	·	⁓	⁓	⁓
	Ov41	·	·	T	T	·	T	·	·	·	·	·	·	G	·	·	·	·	·	·	·	·	·	·	·	·	·	·	·	·	T	·	·	·	·	·	·	·	·	·	·	·	·	·	·	·	⁓	⁓	⁓
	Ov42	·	·	T	T	·	T	·	·	·	·	·	·	G	·	·	·	·	·	·	·	·	·	·	·	·	·	·	·	·	T	·	·	·	·	·	·	·	·	·	T	·	·	·	·	·	⁓	⁓	⁓
	Ov43	·	·	T	T	·	T	·	·	·	·	·	·	G	·	·	·	·	·	·	·	·	·	·	·	·	·	·	·	·	T	·	·	·	·	·	·	·	·	·	·	·	·	·	·	·	⁓	⁓	⁓
	Ov44	·	·	T	T	·	T	·	·	·	·	·	·	G	·	·	·	·	·	·	·	·	·	·	·	·	·	·	·	·	T	·	·	·	·	·	·	·	·	·	·	·	·	·	·	·	⁓	⁓	⁓
	Ov45	·	·	T	T	·	T	·	·	·	·	·	·	G	·	·	·	·	·	·	·	·	·	·	·	·	·	·	·	·	T	·	·	·	·	·	·	·	·	·	·	·	·	A	·	·	⁓	⁓	⁓
	Ov46	·	·	T	T	C	T	·	·	·	·	·	·	G	·	·	·	·	·	·	·	·	·	·	·	·	·	·	·	·	T	·	·	·	·	·	·	·	·	·	·	·	·	·	·	·	⁓	⁓	⁓
	Ov47	·	·	T	T	·	T	·	·	·	·	·	·	G	·	·	·	·	·	·	·	·	·	·	·	·	·	·	·	·	T	·	·	·	·	·	·	·	·	·	·	·	·	·	·	·	⁓	⁓	⁓
	Ov48	·	·	T	T	·	T	·	·	·	·	·	·	G	·	·	·	·	·	·	·	·	·	·	·	·	·	·	·	·	T	·	·	·	·	·	·	·	·	·	·	·	·	·	·	·	⁓	⁓	⁓
	Ov49	·	·	T	T	·	T	·	·	C	⁓	·	·	G	·	·	·	·	·	·	·	·	·	·	·	·	·	·	·	·	T	·	·	·	·	·	·	·	·	·	·	·	·	·	·	·	⁓	⁓	⁓
	Ov50	·	·	T	T	·	T	·	·	·	·	·	·	G	·	·	·	·	·	·	·	·	·	·	·	·	·	·	·	·	T	·	·	·	·	·	·	·	C	·	·	·	·	·	·	·	⁓	⁓	⁓
	Ov51	·	·	T	T	·	T	·	·	·	·	·	·	G	·	·	·	·	·	·	·	·	·	·	·	·	·	·	·	·	T	·	·	·	·	·	·	·	·	·	·	A	·	·	·	·	⁓	⁓	⁓
	Ov52	·	·	T	T	·	T	·	·	·	·	·	·	G	·	·	·	·	·	·	·	·	·	·	·	·	·	·	·	·	T	·	·	·	·	·	·	·	·	·	·	·	·	·	·	·	⁓	⁓	⁓
	Ov53	·	·	T	T	·	T	·	·	·	·	·	·	G	·	·	·	·	·	·	·	·	·	·	·	·	·	·	·	·	T	G	·	G	·	·	·	·	·	·	·	·	·	·	·	·	⁓	⁓	⁓
	Ov54	·	·	T	T	·	T	·	·	·	·	·	·	G	·	·	·	·	·	·	·	·	·	·	·	·	·	·	·	·	T	·	·	·	·	·	·	·	·	·	·	·	·	·	·	·	⁓	⁓	⁓
	Ov56	·	·	T	T	·	T	·	·	·	·	·	·	G	·	·	·	·	·	·	·	·	·	·	·	·	·	·	·	·	T	·	·	·	·	·	·	·	·	·	·	·	·	·	·	·	⁓	⁓	⁓
	Ov57	·	·	T	T	·	T	·	·	·	·	·	·	G	·	·	·	·	·	·	·	·	·	·	·	·	·	·	·	·	T	·	·	·	·	·	·	·	·	·	·	·	·	·	·	·	⁓	⁓	⁓
	Ov58	·	·	T	T	·	T	·	·	·	·	·	·	G	·	·	·	·	·	·	·	·	·	·	·	·	·	·	·	·	T	·	·	·	A	·	·	·	·	·	·	·	·	·	·	·	⁓	⁓	⁓
	Ov59	·	·	·	⁓	·	T	·	·	·	·	·	·	G	·	·	·	·	·	·	·	·	·	·	·	·	·	·	·	·	T	·	·	·	·	·	·	·	·	·	·	·	·	·	·	·	⁓	⁓	⁓
	Ov60	·	·	T	T	·	T	·	·	·	·	·	·	G	·	·	·	·	·	·	·	·	·	·	·	·	·	·	·	·	T	·	·	·	·	·	·	·	·	·	·	·	·	·	·	·	⁓	⁓	⁓
	Ov61	·	·	·	⁓	·	T	·	·	·	·	·	·	·	·	·	·	·	·	·	·	·	·	·	·	·	·	·	·	·	T	·	·	·	·	·	·	·	·	·	·	·	·	·	·	·	⁓	⁓	⁓
	Ov63	·	·	T	T	·	T	·	·	·	·	·	·	G	·	·	·	·	·	·	·	C	·	·	·	·	·	·	·	·	T	·	·	·	·	·	·	·	·	·	·	·	·	·	·	·	⁓	⁓	⁓
	Ov64	·	·	T	T	·	T	·	·	·	·	·	·	G	·	·	·	·	·	·	·	·	·	·	·	·	·	·	·	·	T	·	·	·	·	·	·	·	·	·	·	·	·	·	·	·	⁓	⁓	⁓
	Ov65	·	·	T	T	·	T	·	·	·	·	·	·	G	·	·	·	·	·	·	C	·	·	·	·	·	·	·	·	·	T	·	·	·	·	·	·	·	·	·	·	·	·	·	·	·	⁓	⁓	⁓
	Ov66	·	·	T	T	·	T	·	·	·	·	·	·	G	·	·	·	·	·	·	·	·	·	·	·	·	·	·	·	·	T	·	·	·	·	·	·	·	·	·	·	·	·	·	·	·	⁓	⁓	⁓
	Ov67	·	·	T	T	·	T	·	·	·	·	·	·	G	·	·	·	·	·	·	·	·	·	·	·	·	·	·	·	·	T	·	·	·	·	·	·	·	·	·	·	·	·	·	·	·	⁓	⁓	⁓
	Ov68	·	·	T	T	·	T	·	·	·	·	·	·	G	·	·	·	·	·	·	·	·	·	·	·	·	·	·	·	·	T	·	·	·	·	·	·	·	·	·	·	·	·	·	·	·	⁓	⁓	⁓
	Ov69	·	·	T	T	·	T	·	·	·	·	·	·	G	·	·	·	·	·	·	·	·	·	·	·	·	·	·	·	·	T	·	·	·	·	·	·	·	·	·	·	·	·	·	·	·	⁓	⁓	⁓
	Ov70	·	·	T	T	·	T	·	·	·	·	·	·	G	·	·	·	·	·	·	·	·	·	·	·	·	·	·	·	·	T	·	·	·	·	·	·	·	·	·	·	·	·	·	·	·	⁓	⁓	⁓
	Ov71	·	·	T	T	·	T	·	·	·	·	·	·	G	·	·	·	·	·	·	·	·	·	·	·	·	·	·	·	·	T	·	·	·	·	·	·	·	·	·	·	·	·	·	·	·	⁓	⁓	⁓
	Ov72	·	·	T	T	·	T	·	·	·	·	·	·	G	·	·	·	·	·	·	·	·	·	·	·	·	·	·	·	·	T	·	·	·	·	·	·	·	·	·	·	·	·	·	·	·	⁓	⁓	⁓
	Ov73	·	·	T	T	·	T	·	·	·	·	·	·	G	·	·	·	·	·	G	·	·	·	·	·	·	·	·	·	·	T	·	·	·	·	·	·	·	·	·	·	·	·	·	·	·	⁓	⁓	⁓
	Ov74	·	·	T	T	·	T	·	·	·	·	·	·	G	·	·	·	·	·	·	·	·	·	·	·	·	·	·	·	·	T	·	·	·	·	·	·	·	·	·	·	·	·	·	·	·	⁓	⁓	⁓
	Ov75	·	·	T	T	·	T	·	·	·	·	·	·	G	·	·	·	·	·	·	·	·	·	·	·	·	·	·	·	·	T	·	·	·	·	·	·	·	·	·	·	·	·	·	·	·	⁓	⁓	⁓
	Ov76	·	·	T	T	·	T	·	·	·	·	·	·	G	·	·	·	·	·	·	·	·	·	·	·	·	·	·	·	·	T	·	·	·	·	·	·	·	·	·	·	·	·	·	·	·	⁓	⁓	⁓
	Ov77	·	·	T	T	·	T	·	·	·	·	·	·	G	·	·	·	·	·	·	·	·	·	·	·	·	·	·	·	·	T	·	·	·	·	·	·	·	·	·	·	·	·	·	·	·	⁓	⁓	⁓
	Ov78	·	·	·	⁓	·	T	·	·	·	·	·	·	·	·	·	·	·	·	·	·	·	·	·	·	A	G	·	A	·	T	·	·	·	·	·	·	·	·	·	·	·	·	·	·	T	C	T	G
	Ov79	·	·	·	⁓	·	T	·	·	·	·	·	·	·	·	·	·	·	·	·	·	·	·	·	·	A	G	·	A	·	T	·	·	·	·	·	·	·	·	·	·	·	·	·	·	T	C	T	G
	Ov80	·	·	·	⁓	·	T	·	·	·	·	·	·	·	·	·	·	·	·	·	·	·	·	·	·	A	G	·	A	·	T	·	·	·	·	·	·	·	·	·	·	·	·	·	·	T	C	T	G
	Ov81	·	·	·	⁓	·	T	·	·	·	·	·	·	·	·	·	·	·	·	·	·	·	·	·	·	A	G	·	A	·	T	·	·	·	·	·	·	·	·	·	·	·	·	·	·	T	C	T	G
	Ov82	·	·	T	T	·	T	·	·	·	·	·	·	·	·	·	·	·	·	·	·	·	·	·	·	A	G	·	A	·	T	·	·	·	·	·	·	·	·	·	·	·	·	·	·	T	C	T	G
	Ov84	·	·	·	⁓	·	T	·	·	·	·	·	·	·	·	·	·	·	·	·	·	·	·	·	·	A	G	·	A	·	T	·	·	·	·	·	·	·	·	·	·	·	·	·	·	T	C	T	G
	Ov85	·	·	T	T	·	T	·	·	·	·	·	·	G	·	·	·	·	·	·	·	·	·	·	·	A	G	·	A	·	T	·	·	·	·	C	·	·	·	·	·	·	·	·	·	T	C	T	G
	Ov86	·	·	T	T	·	T	·	·	·	·	·	·	G	·	·	·	·	·	·	·	·	·	·	·	A	G	·	A	·	T	·	·	·	·	·	·	·	·	·	·	·	·	·	·	T	C	T	G
	Ov87	·	·	·	⁓	·	T	·	·	·	·	·	·	·	·	·	·	·	·	·	·	·	·	·	·	A	G	·	A	·	T	·	·	·	·	·	·	·	·	·	·	·	·	·	·	T	C	T	G
	Ov88	·	·	·	⁓	·	T	·	·	·	·	·	·	·	·	·	·	·	·	·	·	·	·	·	·	A	G	·	A	·	T	·	·	·	·	·	·	·	·	·	·	·	·	·	·	T	C	T	G
	Ov89	·	·	·	⁓	·	·	·	·	·	·	·	·	·	·	·	·	·	·	·	·	·	·	·	·	A	G	·	A	·	T	·	·	·	·	·	·	·	·	·	·	A	·	·	·	T	C	T	G
	Ov90	·	·	T	T	·	T	·	·	·	·	·	·	·	·	·	⁓	⁓	·	·	·	·	·	·	·	A	G	·	A	·	T	·	·	·	·	·	·	·	·	·	·	·	·	·	·	T	C	T	G
	Ov91	·	·	T	T	·	T	·	·	·	·	·	·	·	·	·	·	·	·	·	·	·	·	·	·	A	G	·	A	·	T	·	·	·	·	·	·	·	·	·	·	·	T	·	·	T	C	T	G
	Ov92	·	·	T	T	·	T	·	·	·	·	·	·	G	·	·	·	·	·	·	·	·	·	·	·	A	G	·	A	·	T	·	·	·	·	·	·	·	·	·	·	·	·	·	·	T	C	T	G
	Ov93	·	·	·	⁓	·	T	·	·	·	·	·	·	G	·	·	·	·	·	·	·	·	·	·	·	·	·	·	·	·	T	·	·	·	·	·	·	⁓	·	·	·	·	·	·	·	T	C	T	G
	Ov94	·	·	T	T	·	T	·	·	·	·	·	·	G	·	·	·	·	·	·	·	·	·	·	·	·	·	·	·	·	T	·	·	·	·	·	·	·	·	·	·	·	·	·	·	T	C	T	G
	Ov95	·	·	T	T	·	T	·	·	·	·	·	·	G	·	·	·	·	·	·	·	·	·	·	·	·	·	·	·	·	T	·	·	·	·	·	·	·	·	·	·	·	·	·	·	·	⁓	⁓	⁓
	Ov96	·	·	T	T	·	T	·	·	C	·	·	·	G	·	·	·	T	·	·	·	·	·	·	·	·	G	·	·	·	T	·	·	·	·	·	·	·	·	·	·	·	·	·	·	T	C	T	G
	Ov97	·	·	T	T	·	T	·	·	C	⁓	·	·	G	·	·	·	T	·	·	·	·	·	·	·	·	G	·	·	·	T	·	·	·	·	·	·	·	·	·	·	·	·	·	·	T	C	T	G
	Ov98	·	·	T	T	·	T	·	·	C	·	·	·	G	·	·	·	T	·	·	·	·	·	·	·	·	G	·	·	·	T	·	·	·	·	·	·	·	·	·	·	·	·	·	·	T	C	T	G
	Ov99	G	·	T	T	·	T	·	·	C	·	·	·	G	·	·	·	T	·	·	·	·	·	·	·	·	G	·	·	·	T	·	·	·	·	·	·	·	·	·	·	·	·	·	·	T	C	T	G
	Ov100	·	·	T	T	·	T	·	·	C	·	·	·	G	·	·	·	T	·	·	·	·	·	·	·	·	G	·	·	·	T	·	·	·	·	·	G	·	·	·	·	·	·	·	·	T	C	T	G
	Ov101	·	·	T	T	·	T	·	·	·	·	·	·	G	·	·	·	·	·	·	·	·	·	·	·	·	·	·	·	·	T	·	·	·	·	·	·	·	·	·	·	·	·	·	·	T	C	T	G
	Ov102	·	·	T	T	·	T	·	·	·	·	·	·	G	·	·	·	·	·	·	·	·	·	·	·	A	·	·	A	·	T	·	·	·	·	·	·	·	·	G	·	·	·	·	·	T	C	T	G
	C. sinensis haplotype	Variable sites
					1	1	2	5	6	6	7	7	7	8	8	8
			3	6	6	7	1	0	4	9	6	7	8	2	4	5
		8	7	5	3	4	1	0	6	2	3	0	4	4	3	6
	Cs1	T	T	T	G	T	A	G	A	T	G	A	G	A	⁓	G
	Cs2	·	·	·	·	·	·	·	·	·	·	·	·	C	⁓	·
	Cs3	·	·	·	·	·	·	·	·	·	·	G	A	·	⁓	·
	Cs4	C	·	·	·	·	·	·	·	·	·	G	·	·	⁓	·
	Cs5	C	·	·	·	·	·	·	T	·	·	·	·	·	⁓	·
	Cs6	·	·	·	A	·	·	T	·	·	·	·	·	·	⁓	·
	Cs7	·	·	·	A	C	·	T	·	·	·	·	·	·	⁓	·
	Cs8	·	·	·	·	·	·	T	·	·	·	·	·	·	⁓	·
	Cs9	·	·	A	·	·	·	T	·	·	·	·	·	·	⁓	·
	Cs10	·	·	·	·	·	·	T	T	·	·	·	·	·	⁓	·
	Cs11	·	·	C	·	·	·	T	T	·	·	·	·	·	⁓	·
	Cs12	·	·	C	·	·	·	T	·	·	·	·	·	·	⁓	·
	Cs13	C	·	C	·	·	·	·	·	·	·	·	·	·	⁓	·
	Cs14	C	·	C	·	·	·	T	·	·	·	·	·	·	⁓	·
	Cs15	·	·	C	·	·	·	·	T	·	·	·	·	·	⁓	·
	Cs16	·	·	C	·	·	·	·	·	·	·	·	·	·	⁓	·
	Cs17	·	·	C	·	·	·	·	·	·	C	·	·	·	⁓	·
	Cs18	·	C	C	·	·	G	·	·	C	·	·	·	·	A	A
[truncated: 156 more columns]
